# Supplementary material for: Fuzzy-Modulus-Based Layered Elastic Analysis of Asphalt Pavements for Enhanced Fatigue Life Prediction
Source: Materials (Basel). 2025 Jun 26;18(13):3034. doi: 10.3390/ma18133034 (PMC12250932; doi:10.3390/ma18133034)
Supplement: Supplementary file 1 [file materials-18-03034-s001.zip]

Archive with 1 entries (1 files):
- materials-3688791-supplementary.pdf
